# Supplementary material for: Plant cuttings of invasive alien Impatiens glandulifera Royle develop flowers and produce viable seeds
Source: Sci Rep. 2026 Feb 17;16:9371. doi: 10.1038/s41598-025-33573-8 (PMC13002887; doi:10.1038/s41598-025-33573-8)
Supplement: Supplementary file 1 — Supplementary Material 1 [file 41598_2025_33573_MOESM1_ESM.xlsx]

## Sheet: Title and Authors
	Title: Plant cuttings of invasive alien Impatiens glandulifera Royle develop flowers and produce viable seeds
	Authors: Kamil Najberek, Monika Myśliwy, Agnieszka Rewicz, Wojciech Solarz

## Sheet: Table S1
TABLE S1. Stem height and diameter of individuals of invasive alien Impatiens glandulifera. The two treatment groups of plant individuals were measured: reference individuals and plant cuttings.
Treatment group	N individuals	Stem height [cm]			Stem diameter [mm]
		Minimal	Maximal	Average	Minimal	Maximal	Average
Reference individuals	20	109	217	186	12.1	26.9	19.435
Plant cuttings	20	98	217	183	12.7	25.8	19.105

## Sheet: Table S2
TABLE S2. Summary statistics and fixed effects estimates for the three generalized additive models (GAMs) analyzing the number of pollinator visits per plant individual. The table includes model formulas, family and link functions, deviance explained, REML scores, AIC values, significant smooth terms, and estimates with standard errors (SE), z values and p-values for the intercept and the treatme…
GAM ID	Model formula (R)	Family (Link)	Deviance explained	REML	AIC	Significant smooth terms	(Intercept) Estimate (SE)	(Intercept) z value	(Intercept) p-value	Treatment group (Reference individuals) Estimate (SE)	Treatment group (Reference individuals) z value	Treatment group (Reference individuals) p-value
Zero-inflated Poisson	model_ziP <- gam(N_insect_visits ~ Treatment_group + s(N_flowers, by = Treatment_group) + s(Air_temperature_C, by = Treatment_group) + s(Wind_speed_ms, by = Treatment_group) + s(Solar_radiation_wm2, by = Treatment_group) + s(Stem_height_cm) + s(Stem_diameter_mm) + s(Plant_ID, bs = "re") + s(Study_day, bs = "re"), family = ziP(), data = Flower_visitors_activity, method = "REML", select = TRUE)	Zero-inflated Poisson (identity)	0.301	742.73	1467.89	s(N_flowers):Treatment_groupReference individuals ** s(Solar_radiation_wm2):Treatment_groupPlant cuttings * s(Solar_radiation_wm2):Treatment_groupReference individuals ** s(Study_day) ***	-1.3342 (0.4627)	-2.884	0.00393 **	1.2420 (0.3562)	3.487	0.000488 ***
Standard Poisson	model_poisson <- gam(N_insect_visits ~ Treatment_group + s(N_flowers, by = Treatment_group) + s(Air_temperature_C, by = Treatment_group) + s(Wind_speed_ms, by = Treatment_group) + s(Solar_radiation_wm2, by = Treatment_group) + s(Stem_height_cm) + s(Stem_diameter_mm) + s(Plant_ID, bs = "re") + s(Study_day, bs = "re"), family = poisson(), data = Flower_visitors_activity, method = "REML", select = T…	Poisson (log)	0.242	993.2	1969.55	s(N_flowers):Treatment_groupReference individuals * s(Solar_radiation_wm2):Treatment_groupReference individuals * s(Study_day) ***	0.1303 (0.1589)	0.82	0.412	0.3850 (0.1320)	2.916	0.00354 **
Simplified zero-inflated Poisson	Simplified_model_ziP <- gam(N_insect_visits ~ Treatment_group + s(N_flowers, by = Treatment_group) + s(Solar_radiation_wm2, by = Treatment_group) + s(Wind_speed_ms, by = Treatment_group) + s(Plant_ID, bs = "re") + s(Study_day, bs = "re"), family = ziP(), data = Flower_visitors_activity, method = "REML", select = TRUE)	Zero-inflated Poisson (identity)	0.289	743.88	1470.08	s(N_flowers):Treatment_groupReference individuals ** s(Solar_radiation_wm2):Treatment_groupReference individuals ** s(Plant_ID) * s(Study_day) ***	-1.3718 (0.4372)	-3.137	0.001705 **	1.2733 (0.3515)	3.623	0.000292 ***

## Sheet: Table S3
TABLE S3. Results of diagnostic tests for model fit and assumptions based on DHARMa simulated residuals for the three generalized additive models (GAMs) used in the analysis. The table reports dispersion statistics with corresponding p-values, zero-inflation test results, and outlier counts with their p-values and frequencies. Dispersion values close to 1 indicate appropriate variance structure. …
GAM ID	Dispersion	Dispersion p-value	Zero-inflation ratioObsSim	Zero-inflation p-value	Outliers count	Outliers p-value	Outliers frequency
Zero-inflated Poisson	0.977	0.72	NaN	1	8	0.2874	0.0113
Standard Poisson	0.505	< 2.2e-16	0	< 2.2e-16	1	0.0523	0.0014
Simplified zero-inflated Poisson	0.992	0.92	NaN	1	7	0.5216	0.0099

## Sheet: Table S4
TABLE S4. The number of flowers per survey and treatment group (PC - plant cuttings, R - reference individuals).
Survey NO	Date	Plant cuttings / Reference individuals	Plant ID	N flowers
1	August 31	PC	44	3
1	August 31	PC	65	6
1	August 31	PC	47	4
1	August 31	PC	1	1
1	August 31	PC	24	2
1	August 31	PC	43	3
1	August 31	PC	63	4
1	August 31	PC	2	3
1	August 31	PC	71	5
1	August 31	PC	17	6
1	August 31	PC	81	8
1	August 31	PC	48	4
1	August 31	PC	33	4
1	August 31	PC	7	3
1	August 31	PC	56	3
1	August 31	PC	85	2
1	August 31	PC	62	4
1	August 31	PC	37	3
1	August 31	PC	20	7
1	August 31	PC	53	4
1	August 31	R	18	5
1	August 31	R	38	2
1	August 31	R	40	3
1	August 31	R	69	6
1	August 31	R	41	3
1	August 31	R	39	3
1	August 31	R	84	4
1	August 31	R	28	4
1	August 31	R	76	2
1	August 31	R	3	4
1	August 31	R	55	3
1	August 31	R	6	1
1	August 31	R	19	6
1	August 31	R	57	3
1	August 31	R	31	3
1	August 31	R	5	2
1	August 31	R	30	4
1	August 31	R	49	4
1	August 31	R	35	3
1	August 31	R	8	3
2	September 1	PC	44	2
2	September 1	PC	65	3
2	September 1	PC	47	3
2	September 1	PC	1	1
2	September 1	PC	24	2
2	September 1	PC	43	1
2	September 1	PC	63	3
2	September 1	PC	2	2
2	September 1	PC	71	5
2	September 1	PC	17	6
2	September 1	PC	81	5
2	September 1	PC	48	4
2	September 1	PC	33	3
2	September 1	PC	7	2
2	September 1	PC	56	3
2	September 1	PC	85	4
2	September 1	PC	62	2
2	September 1	PC	37	2
2	September 1	PC	20	3
2	September 1	PC	53	2
2	September 1	R	18	6
2	September 1	R	38	4
2	September 1	R	40	2
2	September 1	R	69	6
2	September 1	R	41	5
2	September 1	R	39	3
2	September 1	R	84	3
2	September 1	R	28	3
2	September 1	R	76	2
2	September 1	R	3	5
2	September 1	R	55	4
2	September 1	R	6	1
2	September 1	R	19	8
2	September 1	R	57	3
2	September 1	R	31	6
2	September 1	R	5	3
2	September 1	R	30	3
2	September 1	R	49	6
2	September 1	R	35	2
2	September 1	R	8	1
3	September 2	PC	44	1
3	September 2	PC	65	3
3	September 2	PC	47	3
3	September 2	PC	1	1
3	September 2	PC	24	1
3	September 2	PC	43	1
3	September 2	PC	63	2
3	September 2	PC	2	1
3	September 2	PC	71	6
3	September 2	PC	17	4
3	September 2	PC	81	4
3	September 2	PC	48	3
3	September 2	PC	33	1
3	September 2	PC	7	1
3	September 2	PC	56	3
3	September 2	PC	85	2
3	September 2	PC	62	1
3	September 2	PC	37	1
3	September 2	PC	20	2
3	September 2	PC	53	2
3	September 2	R	18	4
3	September 2	R	38	5
3	September 2	R	40	2
3	September 2	R	69	5
3	September 2	R	41	4
3	September 2	R	39	2
3	September 2	R	84	3
3	September 2	R	28	0
3	September 2	R	76	2
3	September 2	R	3	3
3	September 2	R	55	3
3	September 2	R	6	4
3	September 2	R	19	9
3	September 2	R	57	4
3	September 2	R	31	4
3	September 2	R	5	3
3	September 2	R	30	3
3	September 2	R	49	7
3	September 2	R	35	2
3	September 2	R	8	0
4	September 3	PC	53	3
4	September 3	PC	20	1
4	September 3	PC	62	1
4	September 3	PC	56	3
4	September 3	PC	7	0
4	September 3	PC	71	3
4	September 3	PC	81	4
4	September 3	PC	17	5
4	September 3	PC	2	0
4	September 3	PC	43	1
4	September 3	PC	24	1
4	September 3	PC	1	1
4	September 3	PC	47	1
4	September 3	PC	65	1
4	September 3	PC	44	2
4	September 3	PC	63	2
4	September 3	PC	48	2
4	September 3	PC	33	0
4	September 3	PC	85	1
4	September 3	PC	37	1
4	September 3	R	18	3
4	September 3	R	38	5
4	September 3	R	69	6
4	September 3	R	40	1
4	September 3	R	39	3
4	September 3	R	41	5
4	September 3	R	28	1
4	September 3	R	84	3
4	September 3	R	76	3
4	September 3	R	3	2
4	September 3	R	55	4
4	September 3	R	6	1
4	September 3	R	57	6
4	September 3	R	19	9
4	September 3	R	31	4
4	September 3	R	5	3
4	September 3	R	30	1
4	September 3	R	49	7
4	September 3	R	35	2
4	September 3	R	8	1
5	September 4	PC	53	1
5	September 4	PC	20	2
5	September 4	PC	62	1
5	September 4	PC	56	3
5	September 4	PC	7	1
5	September 4	PC	71	4
5	September 4	PC	81	7
5	September 4	PC	17	6
5	September 4	PC	2	1
5	September 4	PC	43	0
5	September 4	PC	24	1
5	September 4	PC	1	2
5	September 4	PC	47	1
5	September 4	PC	65	3
5	September 4	PC	44	1
5	September 4	PC	63	3
5	September 4	PC	48	3
5	September 4	PC	33	1
5	September 4	PC	85	2
5	September 4	PC	37	1
5	September 4	R	18	2
5	September 4	R	38	3
5	September 4	R	69	7
5	September 4	R	40	3
5	September 4	R	39	3
5	September 4	R	41	5
5	September 4	R	28	3
5	September 4	R	84	3
5	September 4	R	76	3
5	September 4	R	3	2
5	September 4	R	55	5
5	September 4	R	6	3
5	September 4	R	57	6
5	September 4	R	19	11
5	September 4	R	31	1
5	September 4	R	5	4
5	September 4	R	30	1
5	September 4	R	49	6
5	September 4	R	35	2
5	September 4	R	8	3
6	September 9	PC	53	2
6	September 9	PC	20	3
6	September 9	PC	62	0
6	September 9	PC	56	4
6	September 9	PC	7	1
6	September 9	PC	71	2
6	September 9	PC	81	3
6	September 9	PC	17	0
6	September 9	PC	2	0
6	September 9	PC	43	1
6	September 9	PC	24	1
6	September 9	PC	1	3
6	September 9	PC	47	3
6	September 9	PC	65	1
6	September 9	PC	44	3
6	September 9	PC	63	4
6	September 9	PC	48	1
6	September 9	PC	33	1
6	September 9	PC	85	0
6	September 9	PC	37	0
6	September 9	R	18	0
6	September 9	R	38	4
6	September 9	R	69	4
6	September 9	R	40	3
6	September 9	R	39	1
6	September 9	R	41	3
6	September 9	R	28	4
6	September 9	R	84	4
6	September 9	R	76	4
6	September 9	R	3	2
6	September 9	R	55	9
6	September 9	R	6	3
6	September 9	R	57	6
6	September 9	R	19	2
6	September 9	R	31	2
6	September 9	R	5	1
6	September 9	R	30	2
6	September 9	R	49	4
6	September 9	R	35	3
6	September 9	R	8	2
7	September 16	PC	44	1
7	September 16	PC	65	0
7	September 16	PC	47	5
7	September 16	PC	1	0
7	September 16	PC	24	0
7	September 16	PC	43	0
7	September 16	PC	63	0
7	September 16	PC	2	0
7	September 16	PC	71	0
7	September 16	PC	17	6
7	September 16	PC	81	0
7	September 16	PC	48	0
7	September 16	PC	33	0
7	September 16	PC	7	0
7	September 16	PC	56	0
7	September 16	PC	85	0
7	September 16	PC	62	1
7	September 16	PC	37	0
7	September 16	PC	20	0
7	September 16	PC	53	0
7	September 16	R	18	0
7	September 16	R	38	6
7	September 16	R	40	0
7	September 16	R	69	0
7	September 16	R	41	0
7	September 16	R	39	0
7	September 16	R	84	4
7	September 16	R	28	2
7	September 16	R	76	8
7	September 16	R	3	1
7	September 16	R	55	1
7	September 16	R	6	5
7	September 16	R	19	0
7	September 16	R	57	7
7	September 16	R	31	1
7	September 16	R	5	2
7	September 16	R	30	0
7	September 16	R	49	0
7	September 16	R	35	3
7	September 16	R	8	2
