# Supplementary material for: Plant cuttings of invasive alien Impatiens glandulifera Royle develop flowers and produce viable seeds
Source: Sci Rep. 2026 Feb 17;16:9371. doi: 10.1038/s41598-025-33573-8 (PMC13002887; doi:10.1038/s41598-025-33573-8)
Supplement: Supplementary file 2 — Supplementary Material 2 [file 41598_2025_33573_MOESM2_ESM.xlsx]

## Sheet: Title and Authors
	Title: Plant cuttings of invasive alien Impatiens glandulifera Royle develop flowers and produce viable seeds
	Authors: Kamil Najberek, Monika Myśliwy, Agnieszka Rewicz, Wojciech Solarz

## Sheet: Figure S1
FIGURE S1. Diagnostic plots of DHARMa residuals for GAM models (Tables S2 and S3) are provided to visually assess model fit and residual behavior.
Zero-inflated Poisson:
Standard Poisson:
Simplified zero-inflated Poisson:

## Sheet: Figure S2
FIGURE S2. Partial effects of random factors on the number of insect visits, as estimated by a generalized additive model (GAM) with a zero-inflated Poisson error distribution and identity link function. Panels show the estimated random smooth effects for: (a) Plant ID (b) Study day. The y-axis represents the contribution of each random effect to the linear predictor scale after accounting for fi…
