# Supplementary material for: Plant cuttings of invasive alien Impatiens glandulifera Royle develop flowers and produce viable seeds
Source: Sci Rep. 2026 Feb 17;16:9371. doi: 10.1038/s41598-025-33573-8 (PMC13002887; doi:10.1038/s41598-025-33573-8)
Supplement: Supplementary file 3 — Supplementary Material 3 [file 41598_2025_33573_MOESM3_ESM.xlsx]

## Sheet: Title and Authors
	Title: Plant cuttings of invasive alien Impatiens glandulifera Royle develop flowers and produce viable seeds
	Authors: Kamil Najberek, Monika Myśliwy, Agnieszka Rewicz, Wojciech Solarz

## Sheet: Flower visitors activity 
Study_day	Plant_ID	N_insect_visits	Air_temperature_C	Wind_speed_ms	Solar_radiation_wm2	Treatment_group	Stem_height_cm	Stem_diameter_mm	N_flowers
1	3	1	19	0	86	Reference individuals	185	20.2	4
1	3	2	19.5	0	71	Reference individuals	185	20.2	4
1	3	4	20	0	71	Reference individuals	185	20.2	4
1	3	3	20	0	86	Reference individuals	185	20.2	4
1	3	5	20	0	116	Reference individuals	185	20.2	4
1	3	3	21	0	71	Reference individuals	185	20.2	4
1	3	2	22	0	71	Reference individuals	185	20.2	4
1	5	1	20	0	71	Reference individuals	194	18.3	2
1	5	1	21	0	71	Reference individuals	194	18.3	2
1	6	2	19.5	0	71	Reference individuals	176	17.2	1
1	6	1	20	0	86	Reference individuals	176	17.2	1
1	6	2	20	0	116	Reference individuals	176	17.2	1
1	6	2	21	0	71	Reference individuals	176	17.2	1
1	8	2	20	0	71	Reference individuals	205	20.4	3
1	8	4	20	0	116	Reference individuals	205	20.4	3
1	8	2	21	0	71	Reference individuals	205	20.4	3
1	8	1	22	0	71	Reference individuals	205	20.4	3
1	18	2	19	0	86	Reference individuals	191	23.5	5
1	18	3	20	0	71	Reference individuals	191	23.5	5
1	18	1	20	0	86	Reference individuals	191	23.5	5
1	18	1	20	0	116	Reference individuals	191	23.5	5
1	18	2	21	0	71	Reference individuals	191	23.5	5
1	18	1	22	0	71	Reference individuals	191	23.5	5
1	19	1	19.5	0	71	Reference individuals	201	18.4	6
1	19	3	20	0	71	Reference individuals	201	18.4	6
1	19	2	20	0	86	Reference individuals	201	18.4	6
1	19	5	20	0	116	Reference individuals	201	18.4	6
1	19	2	21	0	71	Reference individuals	201	18.4	6
1	28	2	19	0	86	Reference individuals	174	18.5	4
1	28	1	19.5	0	71	Reference individuals	174	18.5	4
1	28	7	20	0	71	Reference individuals	174	18.5	4
1	28	3	20	0	86	Reference individuals	174	18.5	4
1	28	4	20	0	116	Reference individuals	174	18.5	4
1	28	2	21	0	71	Reference individuals	174	18.5	4
1	30	1	20	0	71	Reference individuals	189	19.6	4
1	30	3	20	0	86	Reference individuals	189	19.6	4
1	30	6	20	0	116	Reference individuals	189	19.6	4
1	30	2	21	0	71	Reference individuals	189	19.6	4
1	30	1	22	0	71	Reference individuals	189	19.6	4
1	31	1	19	0	86	Reference individuals	196	26.9	3
1	31	1	19.5	0	71	Reference individuals	196	26.9	3
1	31	2	20	0	71	Reference individuals	196	26.9	3
1	31	1	20	0	86	Reference individuals	196	26.9	3
1	31	3	20	0	116	Reference individuals	196	26.9	3
1	31	2	22	0	71	Reference individuals	196	26.9	3
1	35	2	19	0	86	Reference individuals	193	16.7	3
1	35	5	20	0	71	Reference individuals	193	16.7	3
1	35	4	20	0	86	Reference individuals	193	16.7	3
1	35	5	20	0	116	Reference individuals	193	16.7	3
1	35	1	21	0	71	Reference individuals	193	16.7	3
1	35	2	22	0	71	Reference individuals	193	16.7	3
1	38	2	20	0	71	Reference individuals	183	18.2	2
1	38	1	20	0	86	Reference individuals	183	18.2	2
1	38	3	20	0	116	Reference individuals	183	18.2	2
1	38	1	22	0	71	Reference individuals	183	18.2	2
1	39	2	19	0	86	Reference individuals	202	16.3	3
1	39	2	20	0	71	Reference individuals	202	16.3	3
1	39	2	20	0	86	Reference individuals	202	16.3	3
1	39	5	20	0	116	Reference individuals	202	16.3	3
1	39	2	21	0	71	Reference individuals	202	16.3	3
1	39	2	22	0	71	Reference individuals	202	16.3	3
1	40	1	19	0	86	Reference individuals	203	21.5	3
1	40	1	20	0	71	Reference individuals	203	21.5	3
1	40	2	20	0	86	Reference individuals	203	21.5	3
1	40	1	22	0	71	Reference individuals	203	21.5	3
1	41	3	20	0	71	Reference individuals	190	22	3
1	41	2	20	0	86	Reference individuals	190	22	3
1	41	5	20	0	116	Reference individuals	190	22	3
1	41	2	22	0	71	Reference individuals	190	22	3
1	49	2	20	0	71	Reference individuals	197	22.1	4
1	49	3	20	0	86	Reference individuals	197	22.1	4
1	49	4	20	0	116	Reference individuals	197	22.1	4
1	49	1	21	0	71	Reference individuals	197	22.1	4
1	55	1	19	0	86	Reference individuals	217	23.3	3
1	55	1	19.5	0	71	Reference individuals	217	23.3	3
1	55	3	20	0	71	Reference individuals	217	23.3	3
1	55	2	20	0	86	Reference individuals	217	23.3	3
1	55	3	20	0	116	Reference individuals	217	23.3	3
1	55	2	21	0	71	Reference individuals	217	23.3	3
1	69	4	20	0	71	Reference individuals	194	17.4	6
1	69	2	20	0	86	Reference individuals	194	17.4	6
1	69	2	20	0	116	Reference individuals	194	17.4	6
1	69	1	21	0	71	Reference individuals	194	17.4	6
1	69	1	22	0	71	Reference individuals	194	17.4	6
1	76	2	19	0	86	Reference individuals	153	20.3	2
1	76	1	19.5	0	71	Reference individuals	153	20.3	2
1	76	4	20	0	71	Reference individuals	153	20.3	2
1	76	3	20	0	86	Reference individuals	153	20.3	2
1	76	5	20	0	116	Reference individuals	153	20.3	2
1	76	2	21	0	71	Reference individuals	153	20.3	2
1	76	1	22	0	71	Reference individuals	153	20.3	2
1	84	1	19	0	86	Reference individuals	172	12.1	4
1	84	1	20	0	71	Reference individuals	172	12.1	4
1	84	2	20	0	86	Reference individuals	172	12.1	4
1	84	2	20	0	116	Reference individuals	172	12.1	4
1	84	2	21	0	71	Reference individuals	172	12.1	4
2	3	1	20	1.4	78	Reference individuals	185	20.2	5
2	3	1	22	1.4	78	Reference individuals	185	20.2	5
2	3	1	24	0	115	Reference individuals	185	20.2	5
2	3	1	26	0.2	400	Reference individuals	185	20.2	5
2	3	1	27	1.4	78	Reference individuals	185	20.2	5
2	3	2	28	0.1	115	Reference individuals	185	20.2	5
2	3	2	28	0.2	400	Reference individuals	185	20.2	5
2	3	2	29	0.2	400	Reference individuals	185	20.2	5
2	3	1	30	1.4	78	Reference individuals	185	20.2	5
2	3	1	31.5	0.1	115	Reference individuals	185	20.2	5
2	5	1	20	1.4	78	Reference individuals	194	18.3	3
2	5	1	24	1.4	78	Reference individuals	194	18.3	3
2	5	1	26	0.2	400	Reference individuals	194	18.3	3
2	5	2	27	1.4	78	Reference individuals	194	18.3	3
2	5	1	28	0.1	115	Reference individuals	194	18.3	3
2	5	1	29	0.1	115	Reference individuals	194	18.3	3
2	5	1	31.5	0.1	115	Reference individuals	194	18.3	3
2	6	1	28	0.1	115	Reference individuals	176	17.2	1
2	6	2	28	0.2	400	Reference individuals	176	17.2	1
2	6	1	30	1.4	78	Reference individuals	176	17.2	1
2	7	1	29	0.2	400	Plant cuttings	197	20.9	2
2	8	2	27	1.4	78	Reference individuals	205	20.4	1
2	8	1	28	0.2	400	Reference individuals	205	20.4	1
2	18	1	20	1.4	78	Reference individuals	191	23.5	6
2	18	2	24	1.4	78	Reference individuals	191	23.5	6
2	18	2	24.5	0.2	200	Reference individuals	191	23.5	6
2	18	1	30	1.4	78	Reference individuals	191	23.5	6
2	19	1	24	1.4	78	Reference individuals	201	18.4	8
2	19	1	26	0.2	400	Reference individuals	201	18.4	8
2	19	2	27	1.4	78	Reference individuals	201	18.4	8
2	19	3	28	0.1	115	Reference individuals	201	18.4	8
2	19	2	28	0.2	400	Reference individuals	201	18.4	8
2	19	1	30	1.4	78	Reference individuals	201	18.4	8
2	20	2	29	0.2	400	Plant cuttings	196	18.8	3
2	28	2	20	1.4	78	Reference individuals	174	18.5	3
2	28	1	22	1.4	78	Reference individuals	174	18.5	3
2	28	3	24	0	115	Reference individuals	174	18.5	3
2	28	1	24	1.4	78	Reference individuals	174	18.5	3
2	28	1	24.5	0.2	200	Reference individuals	174	18.5	3
2	28	2	26	0.2	400	Reference individuals	174	18.5	3
2	28	2	28	0.1	115	Reference individuals	174	18.5	3
2	28	2	28	0.2	400	Reference individuals	174	18.5	3
2	28	3	30	1.4	78	Reference individuals	174	18.5	3
2	28	3	31.5	0.1	115	Reference individuals	174	18.5	3
2	30	1	26	0.2	400	Reference individuals	189	19.6	3
2	30	1	27	1.4	78	Reference individuals	189	19.6	3
2	30	2	28	0.1	115	Reference individuals	189	19.6	3
2	30	1	29	0.1	115	Reference individuals	189	19.6	3
2	31	1	24	0	115	Reference individuals	196	26.9	6
2	31	1	26	0.2	400	Reference individuals	196	26.9	6
2	31	1	27	1.4	78	Reference individuals	196	26.9	6
2	31	2	28	0.1	115	Reference individuals	196	26.9	6
2	31	2	28	0.2	400	Reference individuals	196	26.9	6
2	31	1	31.5	0.1	115	Reference individuals	196	26.9	6
2	35	1	24	1.4	78	Reference individuals	193	16.7	2
2	35	1	26	0.2	400	Reference individuals	193	16.7	2
2	35	1	29	0.1	115	Reference individuals	193	16.7	2
2	37	1	20	0	115	Plant cuttings	189	19.9	2
2	37	1	28	0.1	115	Plant cuttings	189	19.9	2
2	37	1	29	0.2	400	Plant cuttings	189	19.9	2
2	38	1	20	1.4	78	Reference individuals	183	18.2	4
2	38	1	24	1.4	78	Reference individuals	183	18.2	4
2	38	1	26	0.2	400	Reference individuals	183	18.2	4
2	38	1	27	0.2	400	Reference individuals	183	18.2	4
2	38	1	28	0.2	400	Reference individuals	183	18.2	4
2	38	2	30	1.4	78	Reference individuals	183	18.2	4
2	39	1	20	1.4	78	Reference individuals	202	16.3	3
2	39	2	24	0	115	Reference individuals	202	16.3	3
2	39	1	24	1.4	78	Reference individuals	202	16.3	3
2	39	2	24.5	0.2	200	Reference individuals	202	16.3	3
2	39	2	28	0.1	115	Reference individuals	202	16.3	3
2	39	1	28	0.2	400	Reference individuals	202	16.3	3
2	39	2	29	0.2	400	Reference individuals	202	16.3	3
2	39	2	30	1.4	78	Reference individuals	202	16.3	3
2	39	1	31.5	0.1	115	Reference individuals	202	16.3	3
2	40	1	24	1.4	78	Reference individuals	203	21.5	2
2	40	1	24.5	0.2	200	Reference individuals	203	21.5	2
2	40	2	28	0.2	400	Reference individuals	203	21.5	2
2	40	1	30	1.4	78	Reference individuals	203	21.5	2
2	41	1	20	1.4	78	Reference individuals	190	22	5
2	41	1	24	0	115	Reference individuals	190	22	5
2	41	1	26	0.2	400	Reference individuals	190	22	5
2	41	1	28	0.1	115	Reference individuals	190	22	5
2	41	1	28	0.2	400	Reference individuals	190	22	5
2	41	1	29	0.1	115	Reference individuals	190	22	5
2	41	2	30	1.4	78	Reference individuals	190	22	5
2	41	1	31.5	0.1	115	Reference individuals	190	22	5
2	44	1	28	0.1	115	Plant cuttings	199	19.6	2
2	47	1	28	0.1	115	Plant cuttings	149	20.2	3
2	48	1	20	0	115	Plant cuttings	194	25.8	4
2	48	1	28	0.1	115	Plant cuttings	194	25.8	4
2	48	1	29	0.2	400	Plant cuttings	194	25.8	4
2	49	1	22	1.4	78	Reference individuals	197	22.1	6
2	49	1	24	1.4	78	Reference individuals	197	22.1	6
2	49	2	24.5	0.2	200	Reference individuals	197	22.1	6
2	49	1	26	0.2	400	Reference individuals	197	22.1	6
2	49	1	27	1.4	78	Reference individuals	197	22.1	6
2	49	1	28	0.1	115	Reference individuals	197	22.1	6
2	49	2	28	0.2	400	Reference individuals	197	22.1	6
2	49	1	29	0.2	400	Reference individuals	197	22.1	6
2	53	2	29	0.2	400	Plant cuttings	165	20.8	2
2	55	1	26	0.2	400	Reference individuals	217	23.3	4
2	55	2	28	0.1	115	Reference individuals	217	23.3	4
2	55	2	28	0.2	400	Reference individuals	217	23.3	4
2	55	2	29	0.1	115	Reference individuals	217	23.3	4
2	55	1	30	1.4	78	Reference individuals	217	23.3	4
2	55	2	31.5	0.1	115	Reference individuals	217	23.3	4
2	56	1	29	0.2	400	Plant cuttings	210	17.3	3
2	57	1	26	0.2	400	Reference individuals	109	15.8	3
2	57	1	27	1.4	78	Reference individuals	109	15.8	3
2	57	2	28	0.2	400	Reference individuals	109	15.8	3
2	57	1	31.5	0.1	115	Reference individuals	109	15.8	3
2	62	2	29	0.2	400	Plant cuttings	170	18.4	2
2	63	1	28	0.1	115	Plant cuttings	156	14.1	3
2	63	1	29	0.2	400	Plant cuttings	156	14.1	3
2	65	1	28	0.1	115	Plant cuttings	191	15.4	3
2	65	1	29	0.2	400	Plant cuttings	191	15.4	3
2	69	1	20	1.4	78	Reference individuals	194	17.4	6
2	69	1	24	0	115	Reference individuals	194	17.4	6
2	69	2	24	1.4	78	Reference individuals	194	17.4	6
2	69	2	24.5	0.2	200	Reference individuals	194	17.4	6
2	69	1	26	0.2	400	Reference individuals	194	17.4	6
2	69	2	28	0.2	400	Reference individuals	194	17.4	6
2	69	1	29	0.1	115	Reference individuals	194	17.4	6
2	69	1	30	1.4	78	Reference individuals	194	17.4	6
2	71	1	29	0.2	400	Plant cuttings	193	12.7	5
2	76	2	20	1.4	78	Reference individuals	153	20.3	2
2	76	2	24	0	115	Reference individuals	153	20.3	2
2	76	1	24	1.4	78	Reference individuals	153	20.3	2
2	76	1	24.5	0.2	200	Reference individuals	153	20.3	2
2	76	1	26	0.2	400	Reference individuals	153	20.3	2
2	76	1	27	1.4	78	Reference individuals	153	20.3	2
2	76	1	28	0.1	115	Reference individuals	153	20.3	2
2	76	1	28	0.2	400	Reference individuals	153	20.3	2
2	76	1	30	1.4	78	Reference individuals	153	20.3	2
2	84	1	20	1.4	78	Reference individuals	172	12.1	3
2	84	1	24	0	115	Reference individuals	172	12.1	3
2	84	1	24	1.4	78	Reference individuals	172	12.1	3
2	84	1	26	0.2	400	Reference individuals	172	12.1	3
2	84	1	27	1.4	78	Reference individuals	172	12.1	3
2	84	1	28	0.1	115	Reference individuals	172	12.1	3
2	84	1	28	0.2	400	Reference individuals	172	12.1	3
2	84	2	29	0.2	400	Reference individuals	172	12.1	3
2	84	2	31.5	0.1	115	Reference individuals	172	12.1	3
2	85	1	28	0.1	115	Plant cuttings	217	19.2	4
3	1	1	21.5	0.2	91	Plant cuttings	187	17.3	1
3	3	1	19	1.2	136	Reference individuals	185	20.2	3
3	3	1	23.5	1.5	230	Reference individuals	185	20.2	3
3	3	2	24	1.1	91	Reference individuals	185	20.2	3
3	3	1	24	1.2	136	Reference individuals	185	20.2	3
3	5	1	19	2.5	316	Reference individuals	194	18.3	3
3	5	2	24	1.2	136	Reference individuals	194	18.3	3
3	5	2	25	1.1	91	Reference individuals	194	18.3	3
3	6	1	19	1.2	136	Reference individuals	176	17.2	4
3	6	1	22	1.6	250	Reference individuals	176	17.2	4
3	6	1	23.5	1.5	230	Reference individuals	176	17.2	4
3	6	1	24	1.1	91	Reference individuals	176	17.2	4
3	6	3	24	1.2	136	Reference individuals	176	17.2	4
3	7	1	18	0.3	100	Plant cuttings	197	20.9	1
3	8	1	23.5	2.5	316	Reference individuals	205	20.4	0
3	8	1	24	1.2	136	Reference individuals	205	20.4	0
3	17	3	21.5	0.2	91	Plant cuttings	204	21.3	4
3	18	1	19	2.5	316	Reference individuals	191	23.5	4
3	18	1	22	2.5	316	Reference individuals	191	23.5	4
3	18	1	23	1.1	91	Reference individuals	191	23.5	4
3	18	1	23.5	1.5	230	Reference individuals	191	23.5	4
3	18	2	24	1.2	136	Reference individuals	191	23.5	4
3	19	1	19	2.5	316	Reference individuals	201	18.4	9
3	19	1	22	1.6	250	Reference individuals	201	18.4	9
3	19	1	23.5	1.5	230	Reference individuals	201	18.4	9
3	19	2	23.5	2.5	316	Reference individuals	201	18.4	9
3	19	1	24	1.1	91	Reference individuals	201	18.4	9
3	19	1	24	1.2	136	Reference individuals	201	18.4	9
3	19	2	25	1.1	91	Reference individuals	201	18.4	9
3	30	2	19	1.2	136	Reference individuals	189	19.6	3
3	30	1	19	2.5	316	Reference individuals	189	19.6	3
3	30	1	23.5	2.5	316	Reference individuals	189	19.6	3
3	30	1	24	1.1	91	Reference individuals	189	19.6	3
3	30	3	24	1.2	136	Reference individuals	189	19.6	3
3	31	4	19	1.2	136	Reference individuals	196	26.9	4
3	31	1	22	1.6	250	Reference individuals	196	26.9	4
3	31	1	23	1.1	91	Reference individuals	196	26.9	4
3	31	2	23.5	1.5	230	Reference individuals	196	26.9	4
3	31	1	23.5	2.5	316	Reference individuals	196	26.9	4
3	31	2	24	1.1	91	Reference individuals	196	26.9	4
3	31	6	24	1.2	136	Reference individuals	196	26.9	4
3	35	3	19	1.2	136	Reference individuals	193	16.7	2
3	35	1	19	2.5	316	Reference individuals	193	16.7	2
3	35	1	22	1.6	250	Reference individuals	193	16.7	2
3	35	1	22	2.5	316	Reference individuals	193	16.7	2
3	35	1	23	1.1	91	Reference individuals	193	16.7	2
3	35	1	23.5	1.5	230	Reference individuals	193	16.7	2
3	35	3	23.5	2.5	316	Reference individuals	193	16.7	2
3	35	1	24	1.1	91	Reference individuals	193	16.7	2
3	35	4	24	1.2	136	Reference individuals	193	16.7	2
3	35	2	25	1.1	91	Reference individuals	193	16.7	2
3	37	1	21.5	0.2	91	Plant cuttings	189	19.9	1
3	38	1	19	1.2	136	Reference individuals	183	18.2	5
3	38	2	19	2.5	316	Reference individuals	183	18.2	5
3	38	1	21.5	1.1	91	Reference individuals	183	18.2	5
3	38	2	22	1.6	250	Reference individuals	183	18.2	5
3	38	1	22	2.5	316	Reference individuals	183	18.2	5
3	38	2	23	1.1	91	Reference individuals	183	18.2	5
3	38	4	23.5	1.5	230	Reference individuals	183	18.2	5
3	38	1	23.5	2.5	316	Reference individuals	183	18.2	5
3	38	3	24	1.1	91	Reference individuals	183	18.2	5
3	38	5	24	1.2	136	Reference individuals	183	18.2	5
3	38	2	25	1.1	91	Reference individuals	183	18.2	5
3	39	1	19	2.5	316	Reference individuals	202	16.3	2
3	39	1	22	1.6	250	Reference individuals	202	16.3	2
3	39	1	22	2.5	316	Reference individuals	202	16.3	2
3	39	1	23	1.1	91	Reference individuals	202	16.3	2
3	39	1	23.5	1.5	230	Reference individuals	202	16.3	2
3	39	1	23.5	2.5	316	Reference individuals	202	16.3	2
3	39	2	24	1.1	91	Reference individuals	202	16.3	2
3	39	2	24	1.2	136	Reference individuals	202	16.3	2
3	39	2	25	1.1	91	Reference individuals	202	16.3	2
3	40	1	19	1.2	136	Reference individuals	203	21.5	2
3	40	2	23	1.1	91	Reference individuals	203	21.5	2
3	40	1	23.5	1.5	230	Reference individuals	203	21.5	2
3	40	1	23.5	2.5	316	Reference individuals	203	21.5	2
3	40	2	24	1.2	136	Reference individuals	203	21.5	2
3	40	1	25	1.1	91	Reference individuals	203	21.5	2
3	41	3	19	1.2	136	Reference individuals	190	22	4
3	41	1	22	1.6	250	Reference individuals	190	22	4
3	41	1	22	2.5	316	Reference individuals	190	22	4
3	41	3	23	1.1	91	Reference individuals	190	22	4
3	41	2	23.5	1.5	230	Reference individuals	190	22	4
3	41	1	23.5	2.5	316	Reference individuals	190	22	4
3	41	4	24	1.1	91	Reference individuals	190	22	4
3	41	5	24	1.2	136	Reference individuals	190	22	4
3	41	2	25	1.1	91	Reference individuals	190	22	4
3	49	1	19	1.2	136	Reference individuals	197	22.1	7
3	49	1	19	2.5	316	Reference individuals	197	22.1	7
3	49	1	23	1.1	91	Reference individuals	197	22.1	7
3	49	3	23.5	2.5	316	Reference individuals	197	22.1	7
3	49	2	24	1.1	91	Reference individuals	197	22.1	7
3	49	2	24	1.2	136	Reference individuals	197	22.1	7
3	49	2	25	1.1	91	Reference individuals	197	22.1	7
3	55	2	23.5	1.5	230	Reference individuals	217	23.3	3
3	55	2	24	1.1	91	Reference individuals	217	23.3	3
3	55	3	24	1.2	136	Reference individuals	217	23.3	3
3	55	2	25	1.1	91	Reference individuals	217	23.3	3
3	56	1	18	0.3	100	Plant cuttings	210	17.3	3
3	57	1	19	2.5	316	Reference individuals	109	15.8	4
3	57	1	22	1.6	250	Reference individuals	109	15.8	4
3	57	2	23.5	1.5	230	Reference individuals	109	15.8	4
3	57	1	23.5	2.5	316	Reference individuals	109	15.8	4
3	57	3	24	1.1	91	Reference individuals	109	15.8	4
3	69	2	19	1.2	136	Reference individuals	194	17.4	5
3	69	1	22	1.6	250	Reference individuals	194	17.4	5
3	69	3	22	2.5	316	Reference individuals	194	17.4	5
3	69	1	23	1.1	91	Reference individuals	194	17.4	5
3	69	2	23.5	1.5	230	Reference individuals	194	17.4	5
3	69	1	23.5	2.5	316	Reference individuals	194	17.4	5
3	69	4	24	1.1	91	Reference individuals	194	17.4	5
3	69	4	24	1.2	136	Reference individuals	194	17.4	5
3	69	2	25	1.1	91	Reference individuals	194	17.4	5
3	71	1	21.5	0.2	91	Plant cuttings	193	12.7	6
3	76	1	19	1.2	136	Reference individuals	153	20.3	2
3	76	2	22	2.5	316	Reference individuals	153	20.3	2
3	76	1	23	1.1	91	Reference individuals	153	20.3	2
3	76	1	23.5	1.5	230	Reference individuals	153	20.3	2
3	76	3	24	1.1	91	Reference individuals	153	20.3	2
3	76	1	24	1.2	136	Reference individuals	153	20.3	2
3	81	2	21.5	0.2	91	Plant cuttings	195	19.3	4
3	84	1	22	1.6	250	Reference individuals	172	12.1	3
3	84	1	22	2.5	316	Reference individuals	172	12.1	3
3	84	2	23.5	1.5	230	Reference individuals	172	12.1	3
3	84	1	23.5	2.5	316	Reference individuals	172	12.1	3
3	84	1	24	1.1	91	Reference individuals	172	12.1	3
3	84	3	24	1.2	136	Reference individuals	172	12.1	3
4	1	2	17.5	0.8	215	Plant cuttings	187	17.3	1
4	3	2	17.5	0.8	215	Reference individuals	185	20.2	2
4	3	2	18	0.4	237	Reference individuals	185	20.2	2
4	3	1	18.5	0.4	237	Reference individuals	185	20.2	2
4	3	2	19	0.4	237	Reference individuals	185	20.2	2
4	3	2	19	0.8	215	Reference individuals	185	20.2	2
4	5	3	18	0.4	237	Reference individuals	194	18.3	3
4	5	1	18	0.8	215	Reference individuals	194	18.3	3
4	5	1	18	0.9	288	Reference individuals	194	18.3	3
4	5	1	18.5	0.9	288	Reference individuals	194	18.3	3
4	5	3	19	0.4	237	Reference individuals	194	18.3	3
4	5	1	19	0.8	215	Reference individuals	194	18.3	3
4	6	1	17.5	0.8	215	Reference individuals	176	17.2	1
4	6	2	18	0.4	237	Reference individuals	176	17.2	1
4	6	1	18	0.9	288	Reference individuals	176	17.2	1
4	6	1	18.5	0.4	237	Reference individuals	176	17.2	1
4	6	2	19	0.4	237	Reference individuals	176	17.2	1
4	6	3	19	0.8	215	Reference individuals	176	17.2	1
4	8	1	17.5	0.8	215	Reference individuals	205	20.4	1
4	8	2	18	0.4	237	Reference individuals	205	20.4	1
4	8	3	19	0.9	288	Reference individuals	205	20.4	1
4	18	2	17.5	0.8	215	Reference individuals	191	23.5	3
4	18	1	18.5	0.4	237	Reference individuals	191	23.5	3
4	18	1	19	0.4	237	Reference individuals	191	23.5	3
4	18	1	19	0.8	215	Reference individuals	191	23.5	3
4	19	1	17.5	0.8	215	Reference individuals	201	18.4	9
4	19	3	18	0.4	237	Reference individuals	201	18.4	9
4	19	1	18	0.8	215	Reference individuals	201	18.4	9
4	19	1	18	0.9	288	Reference individuals	201	18.4	9
4	19	2	18.5	0.4	237	Reference individuals	201	18.4	9
4	19	2	18.5	0.9	288	Reference individuals	201	18.4	9
4	19	3	19	0.8	215	Reference individuals	201	18.4	9
4	19	1	19	0.9	288	Reference individuals	201	18.4	9
4	20	1	18	0.4	237	Plant cuttings	196	18.8	1
4	20	1	19	0.9	288	Plant cuttings	196	18.8	1
4	28	1	18	0.4	237	Reference individuals	174	18.5	1
4	30	2	17.5	0.8	215	Reference individuals	189	19.6	1
4	30	1	18	0.9	288	Reference individuals	189	19.6	1
4	30	1	19	0.4	237	Reference individuals	189	19.6	1
4	30	1	19	0.9	288	Reference individuals	189	19.6	1
4	31	1	17.5	0.8	215	Reference individuals	196	26.9	4
4	31	3	18	0.4	237	Reference individuals	196	26.9	4
4	31	1	18	0.8	215	Reference individuals	196	26.9	4
4	31	1	19	0.4	237	Reference individuals	196	26.9	4
4	31	3	19	0.8	215	Reference individuals	196	26.9	4
4	31	1	19	0.9	288	Reference individuals	196	26.9	4
4	35	2	17.5	0.8	215	Reference individuals	193	16.7	2
4	35	3	18	0.4	237	Reference individuals	193	16.7	2
4	35	1	18	0.8	215	Reference individuals	193	16.7	2
4	35	1	18	0.9	288	Reference individuals	193	16.7	2
4	35	1	18.5	0.4	237	Reference individuals	193	16.7	2
4	35	1	19	0.4	237	Reference individuals	193	16.7	2
4	35	2	19	0.8	215	Reference individuals	193	16.7	2
4	35	4	19	0.9	288	Reference individuals	193	16.7	2
4	37	1	18.5	0.4	237	Plant cuttings	189	19.9	1
4	38	6	17.5	0.8	215	Reference individuals	183	18.2	5
4	38	2	18	0.4	237	Reference individuals	183	18.2	5
4	38	2	18.5	0.4	237	Reference individuals	183	18.2	5
4	38	1	18.5	0.9	288	Reference individuals	183	18.2	5
4	38	4	19	0.4	237	Reference individuals	183	18.2	5
4	38	2	19	0.8	215	Reference individuals	183	18.2	5
4	38	1	19	0.9	288	Reference individuals	183	18.2	5
4	39	1	17.5	0.8	215	Reference individuals	202	16.3	3
4	39	1	18	0.9	288	Reference individuals	202	16.3	3
4	39	2	18.5	0.4	237	Reference individuals	202	16.3	3
4	39	1	18.5	0.9	288	Reference individuals	202	16.3	3
4	39	1	19	0.4	237	Reference individuals	202	16.3	3
4	40	2	18.5	0.4	237	Reference individuals	203	21.5	1
4	40	1	18.5	0.9	288	Reference individuals	203	21.5	1
4	40	1	19	0.8	215	Reference individuals	203	21.5	1
4	41	2	17.5	0.8	215	Reference individuals	190	22	5
4	41	5	18	0.4	237	Reference individuals	190	22	5
4	41	2	18	0.9	288	Reference individuals	190	22	5
4	41	3	19	0.4	237	Reference individuals	190	22	5
4	41	2	19	0.8	215	Reference individuals	190	22	5
4	41	1	19	0.9	288	Reference individuals	190	22	5
4	44	1	17.5	0.8	215	Plant cuttings	199	19.6	2
4	47	1	17.5	0.8	215	Plant cuttings	149	20.2	1
4	47	1	18	0.4	237	Plant cuttings	149	20.2	1
4	47	1	19	0.4	237	Plant cuttings	149	20.2	1
4	48	1	17.5	0.8	215	Plant cuttings	194	25.8	2
4	48	2	18	0.4	237	Plant cuttings	194	25.8	2
4	49	2	17.5	0.8	215	Reference individuals	197	22.1	7
4	49	3	18	0.4	237	Reference individuals	197	22.1	7
4	49	1	18	0.9	288	Reference individuals	197	22.1	7
4	49	1	18.5	0.4	237	Reference individuals	197	22.1	7
4	49	1	19	0.4	237	Reference individuals	197	22.1	7
4	49	2	19	0.8	215	Reference individuals	197	22.1	7
4	49	4	19	0.9	288	Reference individuals	197	22.1	7
4	53	1	18	0.4	237	Plant cuttings	165	20.8	3
4	53	1	19	0.9	288	Plant cuttings	165	20.8	3
4	55	1	17.5	0.8	215	Reference individuals	217	23.3	4
4	55	2	18	0.4	237	Reference individuals	217	23.3	4
4	55	1	18	0.8	215	Reference individuals	217	23.3	4
4	55	1	18	0.9	288	Reference individuals	217	23.3	4
4	55	2	18.5	0.4	237	Reference individuals	217	23.3	4
4	55	1	19	0.4	237	Reference individuals	217	23.3	4
4	55	1	19	0.8	215	Reference individuals	217	23.3	4
4	56	1	18	0.4	237	Plant cuttings	210	17.3	3
4	57	2	17.5	0.8	215	Reference individuals	109	15.8	6
4	57	1	18	0.4	237	Reference individuals	109	15.8	6
4	57	1	18	0.9	288	Reference individuals	109	15.8	6
4	57	2	18.5	0.4	237	Reference individuals	109	15.8	6
4	57	1	18.5	0.9	288	Reference individuals	109	15.8	6
4	57	1	19	0.4	237	Reference individuals	109	15.8	6
4	57	2	19	0.8	215	Reference individuals	109	15.8	6
4	57	1	19	0.9	288	Reference individuals	109	15.8	6
4	63	1	19	0.4	237	Plant cuttings	156	14.1	2
4	65	2	17.5	0.8	215	Plant cuttings	191	15.4	1
4	65	1	19	0.4	237	Plant cuttings	191	15.4	1
4	65	1	19	0.9	288	Plant cuttings	191	15.4	1
4	69	7	17.5	0.8	215	Reference individuals	194	17.4	6
4	69	1	18	0.4	237	Reference individuals	194	17.4	6
4	69	2	18.5	0.4	237	Reference individuals	194	17.4	6
4	69	1	18.5	0.9	288	Reference individuals	194	17.4	6
4	69	2	19	0.4	237	Reference individuals	194	17.4	6
4	69	6	19	0.8	215	Reference individuals	194	17.4	6
4	71	1	18	0.4	237	Plant cuttings	193	12.7	3
4	71	1	18	0.9	288	Plant cuttings	193	12.7	3
4	71	1	18.5	0.4	237	Plant cuttings	193	12.7	3
4	76	7	17.5	0.8	215	Reference individuals	153	20.3	3
4	76	4	18	0.4	237	Reference individuals	153	20.3	3
4	76	1	18	0.9	288	Reference individuals	153	20.3	3
4	76	1	18.5	0.4	237	Reference individuals	153	20.3	3
4	76	1	19	0.4	237	Reference individuals	153	20.3	3
4	76	4	19	0.8	215	Reference individuals	153	20.3	3
4	76	1	19	0.9	288	Reference individuals	153	20.3	3
4	81	1	18.5	0.4	237	Plant cuttings	195	19.3	4
4	84	6	17.5	0.8	215	Reference individuals	172	12.1	3
4	84	3	18	0.4	237	Reference individuals	172	12.1	3
4	84	1	18	0.8	215	Reference individuals	172	12.1	3
4	84	1	18.5	0.4	237	Reference individuals	172	12.1	3
4	84	2	19	0.4	237	Reference individuals	172	12.1	3
4	84	2	19	0.8	215	Reference individuals	172	12.1	3
5	3	1	15.5	0.4	151	Reference individuals	185	20.2	2
5	3	1	16.5	0.3	188	Reference individuals	185	20.2	2
5	3	3	17.5	0.3	188	Reference individuals	185	20.2	2
5	3	3	18	0.2	254	Reference individuals	185	20.2	2
5	3	2	18.5	0.4	151	Reference individuals	185	20.2	2
5	3	1	19	0.4	151	Reference individuals	185	20.2	2
5	3	1	19.5	0.4	151	Reference individuals	185	20.2	2
5	5	1	16	0.3	188	Reference individuals	194	18.3	4
5	5	3	16.5	0.3	188	Reference individuals	194	18.3	4
5	5	3	17.5	0.3	188	Reference individuals	194	18.3	4
5	5	2	18.5	0.4	151	Reference individuals	194	18.3	4
5	5	2	19	0.4	151	Reference individuals	194	18.3	4
5	5	1	19.5	0.2	254	Reference individuals	194	18.3	4
5	6	1	16.5	0.3	188	Reference individuals	176	17.2	3
5	6	1	17.5	0.3	188	Reference individuals	176	17.2	3
5	6	1	18	0.2	254	Reference individuals	176	17.2	3
5	6	3	18.5	0.4	151	Reference individuals	176	17.2	3
5	6	2	19.5	0.4	151	Reference individuals	176	17.2	3
5	8	2	16.5	0.3	188	Reference individuals	205	20.4	3
5	8	4	17.5	0.3	188	Reference individuals	205	20.4	3
5	8	1	18	0.2	254	Reference individuals	205	20.4	3
5	8	2	18.5	0.4	151	Reference individuals	205	20.4	3
5	8	2	19	0.4	151	Reference individuals	205	20.4	3
5	8	1	19.5	0.4	151	Reference individuals	205	20.4	3
5	18	1	15.5	0.4	151	Reference individuals	191	23.5	2
5	18	1	18	0.2	254	Reference individuals	191	23.5	2
5	18	1	19	0.4	151	Reference individuals	191	23.5	2
5	19	1	15.5	0.4	151	Reference individuals	201	18.4	11
5	19	1	16	0.3	188	Reference individuals	201	18.4	11
5	19	2	16.5	0.3	188	Reference individuals	201	18.4	11
5	19	1	17.5	0.3	188	Reference individuals	201	18.4	11
5	19	1	18	0.2	254	Reference individuals	201	18.4	11
5	19	1	18.5	0.4	151	Reference individuals	201	18.4	11
5	19	1	19	0.4	151	Reference individuals	201	18.4	11
5	19	2	19.5	0.2	254	Reference individuals	201	18.4	11
5	28	1	15.5	0.4	151	Reference individuals	174	18.5	3
5	28	1	16	0.3	188	Reference individuals	174	18.5	3
5	28	1	18	0.2	254	Reference individuals	174	18.5	3
5	28	1	18.5	0.4	151	Reference individuals	174	18.5	3
5	28	1	19	0.4	151	Reference individuals	174	18.5	3
5	28	1	19.5	0.2	254	Reference individuals	174	18.5	3
5	28	1	19.5	0.4	151	Reference individuals	174	18.5	3
5	30	1	15.5	0.4	151	Reference individuals	189	19.6	1
5	30	1	16.5	0.3	188	Reference individuals	189	19.6	1
5	30	1	18.5	0.4	151	Reference individuals	189	19.6	1
5	30	1	19	0.4	151	Reference individuals	189	19.6	1
5	31	1	15.5	0.4	151	Reference individuals	196	26.9	1
5	31	1	17.5	0.3	188	Reference individuals	196	26.9	1
5	35	3	16.5	0.3	188	Reference individuals	193	16.7	2
5	35	2	17.5	0.3	188	Reference individuals	193	16.7	2
5	35	1	18	0.2	254	Reference individuals	193	16.7	2
5	35	1	18.5	0.4	151	Reference individuals	193	16.7	2
5	35	1	19	0.4	151	Reference individuals	193	16.7	2
5	35	1	19.5	0.2	254	Reference individuals	193	16.7	2
5	35	1	19.5	0.4	151	Reference individuals	193	16.7	2
5	38	3	15.5	0.4	151	Reference individuals	183	18.2	3
5	38	1	16	0.3	188	Reference individuals	183	18.2	3
5	38	1	16.5	0.3	188	Reference individuals	183	18.2	3
5	38	1	17.5	0.3	188	Reference individuals	183	18.2	3
5	38	2	18	0.2	254	Reference individuals	183	18.2	3
5	38	2	18.5	0.4	151	Reference individuals	183	18.2	3
5	38	1	19	0.4	151	Reference individuals	183	18.2	3
5	38	1	19.5	0.4	151	Reference individuals	183	18.2	3
5	39	1	16	0.3	188	Reference individuals	202	16.3	3
5	39	1	16.5	0.3	188	Reference individuals	202	16.3	3
5	39	1	17.5	0.3	188	Reference individuals	202	16.3	3
5	39	1	18	0.2	254	Reference individuals	202	16.3	3
5	39	2	18.5	0.4	151	Reference individuals	202	16.3	3
5	39	1	19	0.4	151	Reference individuals	202	16.3	3
5	39	1	19.5	0.2	254	Reference individuals	202	16.3	3
5	39	2	19.5	0.4	151	Reference individuals	202	16.3	3
5	40	2	15.5	0.4	151	Reference individuals	203	21.5	3
5	40	2	16	0.3	188	Reference individuals	203	21.5	3
5	40	2	18.5	0.4	151	Reference individuals	203	21.5	3
5	41	2	15.5	0.4	151	Reference individuals	190	22	5
5	41	3	16	0.3	188	Reference individuals	190	22	5
5	41	1	18	0.2	254	Reference individuals	190	22	5
5	41	2	18.5	0.4	151	Reference individuals	190	22	5
5	41	2	19	0.4	151	Reference individuals	190	22	5
5	41	1	19.5	0.2	254	Reference individuals	190	22	5
5	41	1	19.5	0.4	151	Reference individuals	190	22	5
5	49	1	16	0.3	188	Reference individuals	197	22.1	6
5	49	1	16.5	0.3	188	Reference individuals	197	22.1	6
5	49	1	17.5	0.3	188	Reference individuals	197	22.1	6
5	49	2	18	0.2	254	Reference individuals	197	22.1	6
5	49	3	18.5	0.4	151	Reference individuals	197	22.1	6
5	49	1	19	0.4	151	Reference individuals	197	22.1	6
5	49	1	19.5	0.2	254	Reference individuals	197	22.1	6
5	49	2	19.5	0.4	151	Reference individuals	197	22.1	6
5	55	1	15.5	0.4	151	Reference individuals	217	23.3	5
5	55	1	16	0.3	188	Reference individuals	217	23.3	5
5	55	2	16.5	0.3	188	Reference individuals	217	23.3	5
5	55	1	17.5	0.3	188	Reference individuals	217	23.3	5
5	55	1	18	0.2	254	Reference individuals	217	23.3	5
5	55	2	18.5	0.4	151	Reference individuals	217	23.3	5
5	55	1	19	0.4	151	Reference individuals	217	23.3	5
5	55	1	19.5	0.2	254	Reference individuals	217	23.3	5
5	55	2	19.5	0.4	151	Reference individuals	217	23.3	5
5	57	3	15.5	0.4	151	Reference individuals	109	15.8	6
5	57	1	16.5	0.3	188	Reference individuals	109	15.8	6
5	57	2	17.5	0.3	188	Reference individuals	109	15.8	6
5	57	2	18	0.2	254	Reference individuals	109	15.8	6
5	57	3	18.5	0.4	151	Reference individuals	109	15.8	6
5	57	1	19	0.4	151	Reference individuals	109	15.8	6
5	57	1	19.5	0.2	254	Reference individuals	109	15.8	6
5	57	1	19.5	0.4	151	Reference individuals	109	15.8	6
5	69	4	15.5	0.4	151	Reference individuals	194	17.4	7
5	69	1	16	0.3	188	Reference individuals	194	17.4	7
5	69	3	16.5	0.3	188	Reference individuals	194	17.4	7
5	69	2	17.5	0.3	188	Reference individuals	194	17.4	7
5	69	2	18	0.2	254	Reference individuals	194	17.4	7
5	69	1	18.5	0.4	151	Reference individuals	194	17.4	7
5	69	1	19	0.4	151	Reference individuals	194	17.4	7
5	69	1	19.5	0.4	151	Reference individuals	194	17.4	7
5	76	2	15.5	0.4	151	Reference individuals	153	20.3	3
5	76	1	16	0.3	188	Reference individuals	153	20.3	3
5	76	1	17.5	0.3	188	Reference individuals	153	20.3	3
5	76	1	18	0.2	254	Reference individuals	153	20.3	3
5	76	2	18.5	0.4	151	Reference individuals	153	20.3	3
5	76	1	19.5	0.2	254	Reference individuals	153	20.3	3
5	81	1	19	0.4	151	Plant cuttings	195	19.3	7
5	84	2	15.5	0.4	151	Reference individuals	172	12.1	3
5	84	2	16	0.3	188	Reference individuals	172	12.1	3
5	84	2	16.5	0.3	188	Reference individuals	172	12.1	3
5	84	1	17.5	0.3	188	Reference individuals	172	12.1	3
5	84	1	18	0.2	254	Reference individuals	172	12.1	3
5	84	2	18.5	0.4	151	Reference individuals	172	12.1	3
5	84	1	19	0.4	151	Reference individuals	172	12.1	3
5	84	1	19.5	0.4	151	Reference individuals	172	12.1	3
6	1	1	24.5	0.5	209	Plant cuttings	187	17.3	3
6	3	1	22	0.1	242	Reference individuals	185	20.2	2
6	3	3	23	0	171	Reference individuals	185	20.2	2
6	3	2	24.5	0.1	242	Reference individuals	185	20.2	2
6	5	1	23	0	171	Reference individuals	194	18.3	1
6	6	1	22.5	0	171	Reference individuals	176	17.2	3
6	6	2	24.5	0.1	242	Reference individuals	176	17.2	3
6	19	1	22	0.1	242	Reference individuals	201	18.4	2
6	20	1	24.5	0.5	209	Plant cuttings	196	18.8	3
6	28	3	23	0	171	Reference individuals	174	18.5	4
6	28	3	24.5	0.1	242	Reference individuals	174	18.5	4
6	31	2	24.5	0.1	242	Reference individuals	196	26.9	2
6	35	2	23	0	171	Reference individuals	193	16.7	3
6	35	3	24.5	0.1	242	Reference individuals	193	16.7	3
6	38	6	23	0	171	Reference individuals	183	18.2	4
6	38	1	24.5	0.1	242	Reference individuals	183	18.2	4
6	38	1	24.5	0.5	209	Reference individuals	183	18.2	4
6	40	3	23	0	171	Reference individuals	203	21.5	3
6	40	2	24.5	0.1	242	Reference individuals	203	21.5	3
6	40	1	24.5	0.5	209	Reference individuals	203	21.5	3
6	41	2	22	0.1	242	Reference individuals	190	22	3
6	41	1	22.5	0	171	Reference individuals	190	22	3
6	41	3	23	0	171	Reference individuals	190	22	3
6	47	1	20	0.1	242	Plant cuttings	149	20.2	3
6	49	1	22	0.1	242	Reference individuals	197	22.1	4
6	49	3	23	0	171	Reference individuals	197	22.1	4
6	53	1	24.5	0.5	209	Plant cuttings	165	20.8	2
6	55	1	22.5	0	171	Reference individuals	217	23.3	9
6	55	2	23	0	171	Reference individuals	217	23.3	9
6	57	1	22	0.1	242	Reference individuals	109	15.8	6
6	57	1	22.5	0	171	Reference individuals	109	15.8	6
6	57	3	23	0	171	Reference individuals	109	15.8	6
6	57	2	24.5	0.1	242	Reference individuals	109	15.8	6
6	57	1	24.5	0.5	209	Reference individuals	109	15.8	6
6	63	1	20	0	171	Plant cuttings	156	14.1	4
6	69	2	22	0.1	242	Reference individuals	194	17.4	4
6	69	5	23	0	171	Reference individuals	194	17.4	4
6	69	2	24.5	0.1	242	Reference individuals	194	17.4	4
6	69	1	24.5	0.5	209	Reference individuals	194	17.4	4
6	76	1	22	0.1	242	Reference individuals	153	20.3	4
6	76	3	23	0	171	Reference individuals	153	20.3	4
6	76	3	24.5	0.1	242	Reference individuals	153	20.3	4
6	81	1	20	0.1	242	Plant cuttings	195	19.3	3
6	84	2	22	0.1	242	Reference individuals	172	12.1	4
6	84	6	23	0	171	Reference individuals	172	12.1	4
6	84	3	24.5	0.1	242	Reference individuals	172	12.1	4
6	84	1	24.5	0.5	209	Reference individuals	172	12.1	4
7	3	1	20.7	0.8	384	Reference individuals	185	20.2	1
7	5	1	19.4	0.5	136	Reference individuals	194	18.3	2
7	6	1	19.4	0.5	136	Reference individuals	176	17.2	5
7	6	1	19.7	0.5	136	Reference individuals	176	17.2	5
7	6	1	20.7	0.8	384	Reference individuals	176	17.2	5
7	6	1	20.8	0.8	384	Reference individuals	176	17.2	5
7	8	1	20.7	0.8	384	Reference individuals	205	20.4	2
7	28	2	19.4	0.5	136	Reference individuals	174	18.5	2
7	28	1	19.7	1	330	Reference individuals	174	18.5	2
7	28	1	20.7	0.8	384	Reference individuals	174	18.5	2
7	31	1	19.7	1	330	Reference individuals	196	26.9	1
7	31	1	20.8	0.8	384	Reference individuals	196	26.9	1
7	35	1	19.4	0.5	136	Reference individuals	193	16.7	3
7	35	2	19.7	1	330	Reference individuals	193	16.7	3
7	35	1	20.7	0.8	384	Reference individuals	193	16.7	3
7	35	1	20.8	0.8	384	Reference individuals	193	16.7	3
7	38	1	19.4	0.5	136	Reference individuals	183	18.2	6
7	38	1	19.7	1	330	Reference individuals	183	18.2	6
7	38	1	20.7	0.8	384	Reference individuals	183	18.2	6
7	38	1	20.8	0.8	384	Reference individuals	183	18.2	6
7	47	1	19.7	0.5	136	Plant cuttings	149	20.2	5
7	57	1	19.4	0.5	136	Reference individuals	109	15.8	7
7	57	1	19.7	1	330	Reference individuals	109	15.8	7
7	57	1	20.7	0.8	384	Reference individuals	109	15.8	7
7	57	1	20.8	0.8	384	Reference individuals	109	15.8	7
7	76	2	19.4	0.5	136	Reference individuals	153	20.3	8
7	76	1	19.7	1	330	Reference individuals	153	20.3	8
7	76	1	20.7	0.8	384	Reference individuals	153	20.3	8
7	76	1	20.8	0.8	384	Reference individuals	153	20.3	8
7	84	1	19.4	0.5	136	Reference individuals	172	12.1	4
7	84	1	20.8	0.8	384	Reference individuals	172	12.1	4

## Sheet: Seed weight
Study_day	Plant_ID	Single_seed_weight	Treatment_group
1	18	0.0104	Reference plants
5	71	0.0068	Plant cuttings
8	3	0.0105	Reference plants
9	40	0.003	Reference plants
9	18	0.00733333	Reference plants
9	55	0.00766667	Reference plants
9	3	0.004	Reference plants
9	30	0.00366667	Reference plants
9	28	0.009125	Reference plants
9	18	0.0155	Reference plants
9	7	0.007	Plant cuttings
9	7	0.0045	Plant cuttings
9	37	0.006	Plant cuttings
9	30	0.0058	Reference plants
12	52	0.0132857	Plant cuttings
12	69	0.0024	Reference plants
12	30	0.005	Reference plants
12	31	0.00628571	Reference plants
12	47	0.00166667	Plant cuttings
12	7	0.00233333	Plant cuttings
12	56	0.006	Plant cuttings
12	3	0.0116667	Reference plants
12	55	0.00633333	Reference plants
12	7	0.006	Plant cuttings
12	2	0.00642857	Plant cuttings
12	56	0.00633333	Plant cuttings
12	7	0.0045	Plant cuttings
12	31	0.00657143	Reference plants
12	18	0.00183333	Reference plants
12	30	0.01	Reference plants
12	30	0.00575	Reference plants
12	49	0.00925	Reference plants
12	30	0.00683333	Reference plants
12	53	0.0136	Plant cuttings
12	41	0.0034	Reference plants
12	39	0.00516667	Reference plants
12	39	0.00642857	Reference plants
12	28	0.00266667	Reference plants
12	49	0.00875	Reference plants
12	37	0.00975	Plant cuttings
12	35	0.0086	Reference plants
12	37	0.005	Plant cuttings
12	39	0.00275	Reference plants
12	69	0.0016	Reference plants
12	49	0.0098	Reference plants
12	48	0.001	Plant cuttings
12	71	0.00377778	Plant cuttings
12	85	0.00711111	Plant cuttings
12	37	0.00775	Plant cuttings
13	31	0.00554545	Reference plants
13	5	0.00728571	Reference plants
13	69	0.00633333	Reference plants
13	31	0.00583333	Reference plants
13	81	0.00725	Plant cuttings
13	31	0.00633333	Reference plants
13	40	0.0105	Reference plants
13	31	0.0085	Reference plants
13	31	0.00325	Reference plants
13	44	0.007	Plant cuttings
13	39	0.00725	Reference plants
13	37	0.00442857	Plant cuttings
13	31	0.006375	Reference plants
16	53	0.0108333	Plant cuttings
16	7	0.00586364	Plant cuttings
16	7	0.00586364	Plant cuttings
16	7	0.00586364	Plant cuttings
16	7	0.00586364	Plant cuttings
16	7	0.00586364	Plant cuttings
16	7	0.00586364	Plant cuttings
16	62	0.003	Plant cuttings
16	85	0.00859091	Plant cuttings
16	85	0.00859091	Plant cuttings
16	85	0.00859091	Plant cuttings
16	85	0.00859091	Plant cuttings
16	85	0.00859091	Plant cuttings
16	85	0.00859091	Plant cuttings
16	85	0.00859091	Plant cuttings
16	48	0.00757143	Plant cuttings
16	48	0.00757143	Plant cuttings
16	48	0.00757143	Plant cuttings
16	31	0.0132308	Reference plants
16	31	0.0132308	Reference plants
16	31	0.0132308	Reference plants
16	31	0.0132308	Reference plants
16	76	0.0105	Reference plants
16	53	0.008	Plant cuttings
16	56	0.00533333	Plant cuttings
16	56	0.0088	Plant cuttings
16	62	0.00571429	Plant cuttings
16	47	0.0038	Plant cuttings
16	38	0.00496875	Reference plants
16	38	0.00496875	Reference plants
16	38	0.00496875	Reference plants
16	38	0.00496875	Reference plants
16	38	0.00496875	Reference plants
16	38	0.00496875	Reference plants
16	53	0.00911111	Plant cuttings
16	84	0.00672222	Reference plants
16	84	0.00672222	Reference plants
16	84	0.00672222	Reference plants
16	39	0.00606452	Reference plants
16	39	0.00606452	Reference plants
16	39	0.00606452	Reference plants
16	39	0.00606452	Reference plants
16	18	0.00866667	Reference plants
16	18	0.00866667	Reference plants
16	18	0.00866667	Reference plants
16	28	0.0035	Reference plants
16	28	0.0035	Reference plants
16	6	0.00366667	Reference plants
16	6	0.00366667	Reference plants
16	6	0.00366667	Reference plants
16	6	0.00366667	Reference plants
16	6	0.00366667	Reference plants
16	6	0.00366667	Reference plants
16	33	0.00572917	Plant cuttings
16	33	0.00572917	Plant cuttings
16	33	0.00572917	Plant cuttings
16	33	0.00572917	Plant cuttings
16	33	0.00572917	Plant cuttings
16	33	0.00572917	Plant cuttings
16	33	0.00572917	Plant cuttings
16	33	0.00572917	Plant cuttings
16	33	0.00572917	Plant cuttings
16	71	0.0045	Plant cuttings
16	81	0.00763636	Plant cuttings
16	81	0.00763636	Plant cuttings
16	81	0.00763636	Plant cuttings
16	5	0.00738235	Reference plants
16	5	0.00738235	Reference plants
16	5	0.00738235	Reference plants
16	5	0.00738235	Reference plants
16	5	0.00738235	Reference plants
16	5	0.00738235	Reference plants
16	2	0.00244681	Plant cuttings
16	2	0.00244681	Plant cuttings
16	2	0.00244681	Plant cuttings
16	2	0.00244681	Plant cuttings
16	2	0.00244681	Plant cuttings
16	2	0.00244681	Plant cuttings
16	62	0.00285714	Plant cuttings
16	49	0.00735714	Reference plants
16	49	0.00735714	Reference plants
16	49	0.00735714	Reference plants
16	49	0.00735714	Reference plants
16	49	0.00735714	Reference plants
16	49	0.00735714	Reference plants
16	41	0.0153846	Reference plants
16	41	0.0153846	Reference plants
16	41	0.0153846	Reference plants
16	41	0.0153846	Reference plants
16	41	0.0153846	Reference plants
16	41	0.0153846	Reference plants
16	17	0.001	Plant cuttings
16	17	0.001	Plant cuttings
16	55	0.0068	Reference plants
16	55	0.00777143	Reference plants
16	43	0.00416667	Plant cuttings
16	43	0.00416667	Plant cuttings
16	43	0.00416667	Plant cuttings
16	43	0.00416667	Plant cuttings
16	43	0.00416667	Plant cuttings
16	57	0.00475	Reference plants
16	3	0.0100833	Reference plants
16	3	0.0100833	Reference plants
16	53	0.009375	Plant cuttings
16	69	0.0154286	Reference plants
16	69	0.0154286	Reference plants
16	69	0.0154286	Reference plants
16	69	0.0154286	Reference plants
16	65	0.0079	Plant cuttings
16	65	0.0079	Plant cuttings
16	65	0.0079	Plant cuttings
16	35	0.00811111	Reference plants
16	35	0.00811111	Reference plants
16	35	0.00811111	Reference plants
16	30	0.0063	Reference plants
16	30	0.0063	Reference plants
16	30	0.0063	Reference plants
16	30	0.0063	Reference plants
16	30	0.0063	Reference plants
16	30	0.0063	Reference plants
16	30	0.0063	Reference plants
16	30	0.0063	Reference plants
16	24	0.00975	Plant cuttings
16	24	0.00975	Plant cuttings
16	24	0.00975	Plant cuttings
16	24	0.00975	Plant cuttings
16	63	0.0075	Plant cuttings
16	63	0.0075	Plant cuttings
16	63	0.0075	Plant cuttings
16	40	0.00937931	Reference plants
16	40	0.00937931	Reference plants
16	40	0.00937931	Reference plants
16	40	0.00937931	Reference plants
16	40	0.00937931	Reference plants
16	40	0.00937931	Reference plants
16	1	0.00396154	Plant cuttings
16	1	0.00396154	Plant cuttings
16	1	0.00396154	Plant cuttings
16	1	0.00396154	Plant cuttings
16	1	0.00396154	Plant cuttings
16	1	0.00396154	Plant cuttings
16	1	0.00396154	Plant cuttings
16	37	0.00335185	Plant cuttings
16	37	0.00335185	Plant cuttings
16	37	0.00335185	Plant cuttings
16	37	0.00335185	Plant cuttings
16	37	0.00335185	Plant cuttings
16	37	0.00335185	Plant cuttings
16	37	0.00335185	Plant cuttings
16	37	0.00335185	Plant cuttings
16	8	0.00769231	Reference plants
16	19	0.00602703	Reference plants
16	19	0.00602703	Reference plants
16	19	0.00602703	Reference plants
16	19	0.00602703	Reference plants
16	19	0.00602703	Reference plants
16	19	0.00602703	Reference plants
16	19	0.00602703	Reference plants
16	19	0.00602703	Reference plants
16	19	0.00602703	Reference plants
16	19	0.00602703	Reference plants
16	19	0.00602703	Reference plants
16	44	0.00527273	Plant cuttings
16	44	0.00527273	Plant cuttings
